# Supplementary material for: The association between maternal psychological stress and inflammatory cytokines in allergic young children
Source: PeerJ. 2016 Jan 18;4:e1585. doi: 10.7717/peerj.1585 (PMC4727978; doi:10.7717/peerj.1585)
Supplement: Supplemental Information 2 [file peerj-04-1585-s002.zip]

Archive with 1 entries (1 files):
- Raw data peerJ.pdf
